# Supplementary material for: A Rapid Thermal Absorption Rate and High Latent Heat Enthalpy Phase Change Fiber Derived from Bio-Based Low Melting Point Copolyesters
Source: Polymers (Basel). 2022 Aug 12;14(16):3298. doi: 10.3390/polym14163298 (PMC9413292; doi:10.3390/polym14163298)
Supplement: Supplementary file 1 [file polymers-14-03298-s001.zip]

Archive with 1 entries (1 files):
- polymers-1852451-supplementary.pdf
